# Supplementary material for: Study of LAT1 Expression in Brain Metastases: Towards a Better Understanding of the Results of Positron Emission Tomography Using Amino Acid Tracers
Source: PLoS One. 2016 Jun 8;11(6):e0157139. doi: 10.1371/journal.pone.0157139 (PMC4898730; doi:10.1371/journal.pone.0157139)
Supplement: S1 Table — (XLS) [file pone.0157139.s001.xls]

## Sheet: Feuil1
					LAT1 in BM			LAT1 in NT				CD98 in BM			CD98 in NT
nv n°	histology	origin	meta	postRX	intensity of staining in BM	% positive cells in BM	score LAT1	intensity of staining	% positive cells	score LAT1		intensity of staining	% positive cells	score CD98	intensity ofstaining	% positive cells	score CD98
12.13842	ADK	lung	1	0	I1	2	4					I1	1	2
12.13843	ADK	lung	1	0	I3	80	320					I0	0	0
12.13844	squamous	lung	1	0	I2	100	300					I1	80	160
12.13845	ADK	lung	1	0	I1	70	140	I1	20	40		I1	100	200	I0	0	0
12.13846	ADK	lung	1	0	I1	90	180	I1	50	100		I1	70	210	I0	0	0
12.13847	melanoma	skin	1	0	I0	0	0					I1	3	6
12.13848	melanoma	skin	1	0	I1	20	40					I0	0	0
12.13849	large cell carcinoma	lung	1	0	I3	70	280	I0	0	0		I2	100	300	I0	0	0
12.13850	ADK	lung	1	0	I1	20	40	I1	15	30		I3	50	200	I0	0	0
12.13851	ADK	lung	1	0	I1	9	18					I0	0	0
12.13852	ADK	digestive tract	1	0	I3	70	280					I0	0	0
12.13853	ADK	digestive tract	1	0	I1	30	60	I0	0	0		I1	8	16	I0	0	0
12.13854	squamous	lung	1	0	I3	70	280	I0	0	0		I0	0	0	I0	0	0
12.13855	squamous	lung	1	0	I1	5	10	I1	3	6		I3	98	392	I0	0	0
12.13856	large cell carcinoma	lung	1	0	I2	90	270					I2	90	180
12.13857	squamous	lung	1	0	I2	60	180	I0	0	0		I1	5	10	I0	0	0
12.13858	ADK	lung	1	0	I1	80	160					I0	0	0
12.13859	ADK	lung	1	0	I3	7	28	I0	0	0		I1	70	140	I0	0	0
12.13860	ADK	lung	1	0	I3	80	320	I1	1	2		I1	40	80	I0	0	0
12.13861	ADK	lung	1	0	I3	80	320	I3	20	80		I0	0	0	I0	0	0
12.13862	squamous	lung	1	0	I3	80	320					I2	40	120
12.13863	ADK	kidney	1	0	I2	100	300					I1	90	180
12.13864	ADK	lung	1	0	I2	70	210	I0	5	10		I3	90	360	I0	0	0
12.13865	ADK	digestive tract	1	0	I3	90	360					I1	20	40
12.13866	ADK	digestive tract	1	0	I3	75	300	I0	0	0		I0	0	0	I0	0	0
12.13867	ADK	lung	1	0	I2	80	240	I1	10	20		I2	12	36	I0	0	0
12.13868	undifferentiated carcinoma	unknown	1	0	I1	70	140					I1	8	16
12.13869	ADK	lung	1	0	I1	70	140	I1	15	30		I0	0	0	I0	0	0
12.13870	ADK	lung	1	0	I1	70	140	I2	50	150		I0	0	0	I0	0	0
12.13871	ADK	lung	1	0	I2	50	150	I1	2	4		I1	8	16	I0	0	0
12.13872	squamous	lung	1	0	I2	45	135					I1	7	14
12.13873	squamous	unknown	1	0	I2	75	225	I0	0	0		I0	0	0	I0	0	0
12.13874	large cell carcinoma	lung	1	0	I2	40	120					I1	25	50
12.13875	ADK	lung	1	0	I3	100	400					I1	3	6
12.13876	squamous	lung	1	0	I2	80	240	I2	15	30		I2	60	180	I0	0	0
12.13877	squamous	lung	1	0	I1	20	40	I1	3	6		I0	0	0	I0	0	0
12.13878	ADK	breast	1	0	I2	75	225	I0	0	0		I0	0	0	I0	0	0
12.13879	ADK	prostate	1	0	I3	90	360					I1	15	30
12.13880	ADK	lung	1	0	I2	70	210					I1	15	30
12.13881	large cell carcinoma	lung	1	0	I2	70	210					I0	0	0
12.13882	SCC	lung	1	0	I2	50	150	I1	40	80		I1	60	120	I0	0	0
12.13883	ADK	lung	1	0	I3	80	320					I2	70	210
12.13884	large cell carcinoma	lung	1	0	I2	10	30					I0	0	0
12.13885	ADK	lung	1	0	I2	8	24					I0	0	0
12.13886	large cell carcinoma	lung	1	0	I3	75	300	I1	15	30		I1	20	60	I0	0	0
12.13887	ADK	lung	1	0	I1	10	20					I0	0	0
12.13888	ADK	lung	1	0	I2	20	60	I1	5	10		I0	0	0	I1	15	30
12.13889	ADK	lung	1	0	I2	10	30	I1	20	40		I0	0	0	I0	0	0
12.13890	SCC	lung	1	0	I3	100	400
13.6075	abcess		0	0				I1	20	40					I0	0	0
13.6074	abcess		0	0				I0	0	0					I0	0	0
13.6073	hematoma		0	0				I2	20	60					I2	20	60
13.6077	abcess		0	0				I1	40	80					I0	0	0
13.6076	radionecrosis		0	1				I0	0	0					I0	0	0
13.6078	abcess		0	0				I1	10	20					I0	0	0
13.6079	abcess		0	0				I0	0	0					I0	0	0
13.6080	abcess		0	0				I2	20	60					I0	0	0
13.6081	abcess		0	0				I0	0	0					I0	0	0
13.6082	abcess		0	0				I0	0	0					I0	0	0
13.6084	abcess		0	0				I1	20	40					I0	0	0
13.6085	abcess		0	0				I2	20	60					I0	0	0
13.6086	abcess		0	0				I0	0	0					I0	0	0
13.6087	abcess		0	0				I0	0	0					I0	0	0
13.6088	abcess		0	0				I0	0	0					I0	0	0
13.6089	abcess		0	0				I1	15	30					I0	0	0
13.6738	ADK	lung	1	1	I2	90	270	I1	40	80		I0	0	0	I0	0	0
13.6740	large cell carcinoma	lung	1	1	I3	90	360					I0	0	0
13.6741	ADK	lung	1	1	I2	90	270	I2	5	15		I0	0	0	I0	0	0
13.6742	ADK	lung	1	1	I2	90	270	I2	70	210		I1	10	20	I0	0	0
13.6743	ADK	lung	1	1	I2	90	270	I2	8	24		I0	0	0	I1	5	10
13.6744	ADK	lung	1	1	I1	100	200					I1	90	180
13.6745	ADK	lung	1	1	I1	80	160	I2	40	120		I1	80	160	I0	0	0
13.6746	large cell carcinoma	lung	1	1	I3	100	400	I2	20	60		I2	90	270	I0	0	0
13.6747	squamous	lung	1	1	I2	20	60					I2	30	90
13.6748	ADK	digestive tract	1	1	I3	5	20	I0	0	0		I0	0	0	I0	0	0
13.6749	large cell carcinoma	lung	1	1	I3	100	400	I2	70	210		I1	2	4	I2	5	15
13.6750	squamous	lung	1	1	I2	70	210	I1	80	160		I2	70	210	I0	0	0
13.6752	ADK	lung	1	1	I2	100	300					I2	70	210
13.6753	ADK	lung	1	1	I3	100	400					I1	90	180
13.6754	ADK	lung	1	1	I2	100	300					I0	0	0
13.6755	squamous	lung	1	1	I3	60	240					I3	90	360
13.6756	SCC	lung	1	1				I0	0	0					I0	0	0
13.6757	ADK	lung	1	1	I2	70	210	I2	90	270		I2	70	210	I0	0	0
13.6758	squamous	lung	1	1	I3	50	200	I2	80	240		I0	0	0	I1	5	10
